# Supplementary material for: Pressure-relief joints of initial support structural system used in tunnels with high-stress surrounding rock
Source: PLoS One. 2024 Apr 4;19(4):e0297668. doi: 10.1371/journal.pone.0297668 (PMC10994391; doi:10.1371/journal.pone.0297668)
Supplement: S1 Data — (XLSX) [file pone.0297668.s001.xlsx]

## Sheet:  Figure 5
Displacement/mm	Load/KN
0	0
0.000246449	1.09531
0.00194	8.55725
0.00646	28.3973
0.01506	66.169
0.02897	127.247
0.04926	216.324
0.07702	338.231
0.11319	497.068
0.15856	696.374
0.21407	934.654
0.28027	966.412
0.35804	967.718
0.44785	968.035
0.55006	965.321
0.66543	919.148
0.7942	875.784
0.93644	832.234
1.09289	811.18
1.26322	776.513
1.44814	766.145
1.64746	754.615
1.86088	729.995
2.08904	704.346
2.33116	682.969
2.5879	664.765
2.8587	649.757
3.14291	637.686
3.44117	628.073
3.75274	619.658
4.07678	612.079
4.41392	605.225
4.76271	598.887
5.12379	593.132
5.49617	587.833
5.8787	583.069
6.27208	578.483
6.6745	574.042
7.08665	569.893
7.50728	565.772
7.93509	561.918
8.37077	558.193
8.81229	554.5
9.26035	550.801
9.71357	547.354
10.1705	543.948
10.6319	540.726
11.0962	537.563
11.5621	534.496
12.0301	531.496
12.4982	528.715
12.9671	525.779
13.4352	523.122
13.901	520.476
14.3654	517.904
14.826	515.382
15.2837	512.929
15.737	510.463
16.1843	508.113
16.6266	505.88
17.0623	503.715
17.4901	501.561
17.9108	499.429
18.323	497.37
18.7267	495.347
19.1208	493.319
19.5046	491.399
19.8775	489.68
20.2391	487.942
20.5895	486.16
20.9272	484.437
21.2522	482.896
21.5642	481.237
21.8629	479.682
22.148	478.215
22.4192	476.692
22.6763	475.307
22.9191	473.806
23.1479	472.598
23.3619	470.981
23.5615	469.693
23.7466	468.43
23.9174	467.206
24.074	465.872
24.2168	464.684
24.3456	463.416
24.4611	462.257
24.5636	461.047
24.6535	459.86
24.7313	458.733
24.7977	457.598
24.8532	456.302
24.8987	455.298
24.9349	454.194
24.9627	453.028
24.983	451.805
24.9969	450.442
25.0055	449.16
25.01	447.926
25.0117	446.649
25.0119	445.405

## Sheet:  Figure 6
Displacement/mm	Load/KN
0	0
0.00247	0.95126
0.01942	7.2381
0.06457	23.5323
0.15058	54.0399
0.2897	102.887
0.4926	173.557
0.77028	269.508
1.13136	393.357
1.58578	526.653
2.14006	532.92
2.80327	535.255
3.57979	537.237
4.47801	499.705
5.50015	405.47
6.65404	392.041
7.93976	325.589
9.36229	309.002
10.9269	305.129
12.6305	298.786
14.48	294.871
16.4704	291.761
18.6084	289.237
20.8869	286.173
23.3127	284.703
25.8766	283.46
28.5854	281.235
31.4282	281.701
34.4116	279.944
37.5231	277.168
40.7695	278.546
44.1364	297.729
47.6308	300.765
51.2369	301.931
54.9555	305.93
58.788	309.981
62.7165	311.064
66.7482	311.749
70.8642	313.141
75.0717	306.485
79.3508	304.547
83.7089	305.325
88.1252	298.681
92.6071	308.988
97.1332	307.171
101.711	305.312
106.318	308.243
110.963	305.468
115.623	303.934
120.305	306.208
124.988	306.208
129.67	306.208
134.352	306.208
139.012	306.208
143.657	306.208
144.657	306.208
145.657	307.208
146.657	308.208
147.657	309.208
148.657	310.208
152.842	330.16
157.368	392.32
159	432.67

## Sheet:  Figure 8
Displacement/mm	Load/KN	Displacement/mm	Load/KN
0	0	0	0
0	0.47852	0.00247	0.95126
0.0126	0.95705	0.01942	7.2381
0.0126	1.46748	0.06457	23.5323
0.02521	2.04169	0.15058	54.0399
0.02521	2.61591	0.2897	102.887
0.02521	3.19015	0.4926	173.557
0.03782	3.79628	0.77028	269.508
0.03782	4.46619	1.13136	393.357
0.05042	5.16801	1.58578	526.653
0.05042	5.83795	2.14006	532.92
0.05042	6.53979	2.80327	535.255
0.06303	7.30541	3.57979	537.237
0.07563	8.07104	4.47801	499.705
0.07563	8.90048	5.50015	405.47
0.08823	9.66612	6.65404	392.041
0.08823	10.5274	7.93976	325.589
0.10083	11.3888	9.36229	309.002
0.10083	12.2501	10.9269	305.129
0.11345	13.2072	12.6305	298.786
0.11345	14.1642	14.48	294.871
0.12605	15.1212	16.4704	291.761
0.13865	16.1421	18.6084	289.237
0.15126	17.131	20.8869	286.173
0.15126	18.1519	23.3127	284.703
0.16386	19.1727	25.8766	283.46
0.16386	20.2254	28.5854	281.235
0.17646	21.2463	31.4282	281.701
0.18908	22.299	34.4116	279.944
0.20168	23.3518	37.5231	277.168
0.21428	24.4364	40.7695	278.546
0.22689	25.4254	44.1364	297.729
0.22689	26.4781	47.6308	300.765
0.23949	27.499	51.2369	301.931
0.25209	28.5198	54.9555	305.93
0.26469	29.5406	58.788	309.981
0.27731	30.5296	62.7165	311.064
0.28991	31.5185	66.7482	311.749
0.30251	32.4437	70.8642	313.141
0.30251	33.4326	75.0717	306.485
0.31511	34.4215	79.3508	304.547
0.32772	35.3148	83.7089	305.325
0.34032	36.3037	88.1252	298.681
0.35294	37.2927	92.6071	308.988
0.36554	38.2497	97.1332	307.171
0.37814	39.2067	101.711	305.312
0.39074	40.1638	106.318	308.243
0.40335	41.1208	110.963	305.468
0.41595	42.0779	115.623	303.934
0.42855	43.0349	120.305	306.208
0.44116	43.9919	124.988	306.208
0.45377	44.9809	129.67	306.208
0.46637	45.9698	134.352	306.208
0.47897	46.9588	139.012	306.208
0.49158	47.9796	143.657	306.208
0.50418	48.9366	144.657	306.208
0.51679	49.8937	145.657	307.208
0.5294	50.8507	146.657	308.208
0.542	51.8716	147.657	309.208
0.5546	52.9243	148.657	310.208
0.5672	53.9451	152.842	330.16
0.57981	54.966	157.368	392.32
0.59241	56.0187	161.85	432.67
0.60502	57.1034
0.61763	58.1561
0.64283	59.2407
0.65543	60.2935
0.66804	61.3462
0.68065	62.4628
0.69325	63.5474
0.70586	64.6321
0.71846	65.7167
0.73106	67.0916
0.74367	69.4999
0.75627	71.9769
0.76888	74.3852
0.78149	76.7246
0.80669	79.2017
0.81929	81.61
0.83189	84.087
0.84451	86.4953
0.85711	88.9723
0.88232	91.5182
0.89492	94.0641
0.89492	96.5412
0.92014	98.9494
0.93274	101.495
0.94535	104.041
0.95795	106.587
0.97055	109.133
0.98315	111.748
0.99575	114.293
1.02097	116.77
1.03357	119.385
1.04618	122
1.05878	124.546
1.084	127.16
1.0966	129.775
1.1092	132.39
1.12181	134.936
1.13441	137.55
1.14701	140.165
1.15961	142.711
1.17223	145.463
1.19743	148.078
1.21004	150.693
1.22264	153.307
1.23524	155.853
1.24786	158.468
1.26046	161.014
1.28566	163.56
1.29827	166.105
1.31087	168.789
1.32347	171.266
1.33609	173.949
1.34869	176.495
1.37389	179.041
1.3865	181.518
1.3991	184.133
1.41172	186.679
1.42432	189.225
1.43692	191.839
1.46213	194.385
1.47473	196.793
1.48734	199.339
1.49994	201.816
1.51255	204.293
1.52515	206.771
1.53775	209.316
1.56296	211.793
1.57557	214.271
1.58818	216.61
1.60078	219.001
1.61338	221.46
1.62598	223.85
1.6512	226.173
1.6638	228.564
1.67641	230.886
1.68901	233.208
1.70161	235.531
1.71421	237.717
1.72682	240.039
1.73943	242.225
1.76464	244.547
1.77724	246.801
1.78984	249.055
1.80245	251.241
1.81506	253.427
1.82766	255.613
1.85287	257.867
1.86547	260.121
1.87807	262.238
1.89067	264.424
1.90329	266.542
1.91589	268.591
1.9285	270.708
1.9411	272.758
1.9663	274.875
1.97892	276.856
1.99152	278.973
2.00413	280.954
2.01673	282.935
2.02933	284.984
2.04193	286.897
2.05454	288.878
2.06715	290.859
2.09235	292.771
2.10496	294.684
2.11756	296.596
2.13016	298.372
2.14278	300.285
2.15538	302.129
2.16798	303.905
2.18059	305.749
2.19319	307.662
2.20579	309.37
2.2184	311.282
2.23101	312.99
2.24361	314.766
2.25621	316.542
2.26882	318.181
2.29402	319.957
2.30664	321.733
2.30664	323.441
2.31924	325.012
2.33184	326.788
2.34444	328.495
2.35705	330.203
2.38226	331.774
2.38226	333.482
2.39487	335.121
2.40747	336.76
2.42007	338.4
2.43267	340.039
2.44528	341.678
2.45788	343.249
2.47049	344.889
2.4957	346.391
2.4957	347.894
2.5083	349.397
2.52091	350.9
2.53351	352.539
2.54612	354.247
2.55872	355.749
2.57133	357.32
2.58393	358.891
2.59653	360.394
2.60914	361.965
2.62174	363.536
2.63435	365.039
2.64696	366.61
2.65956	368.05
2.65956	369.559
2.67216	371.068
2.69737	372.577
2.69737	374.086
2.70998	375.595
2.72259	377.035
2.73519	378.613
2.74779	380.122
2.76039	381.631
2.77299	383.071
2.7856	384.58
2.7856	386.089
2.79821	387.598
2.81081	389.038
2.83602	390.547
2.84862	392.056
2.86123	393.565
2.86123	394.936
2.87384	396.377
2.88644	397.817
2.89905	399.326
2.91165	400.766
2.92425	402.138
2.92425	403.51
2.93685	405.087
2.94947	406.596
2.96207	408.037
2.97467	409.477
2.98728	410.917
2.99988	412.358
2.99988	413.866
3.01248	415.307
3.02508	416.816
3.0377	418.325
3.0503	419.902
3.06291	421.342
3.07551	422.783
3.08811	424.292
3.10071	425.732
3.11333	427.172
3.11333	428.613
3.12593	430.053
3.13853	431.562
3.15113	433.002
3.16374	434.374
3.17634	435.952
3.18894	437.323
3.18894	438.832
3.20156	440.273
3.21416	441.713
3.22676	443.222
3.23937	444.593
3.25197	445.965
3.26457	447.474
3.26457	448.915
3.27718	450.286
3.28979	451.795
3.30239	453.167
3.31499	454.607
3.3276	456.116
3.3276	457.488
3.3402	458.86
3.3528	460.231
3.36542	461.672
3.37802	463.181
3.39062	464.552
3.40322	465.924
3.41583	467.364
3.41583	468.736
3.42843	470.039
3.44104	471.48
3.45365	472.92
3.46625	474.292
3.47885	475.732
3.49145	476.967
3.50406	478.407
3.50406	479.779
3.51667	481.15
3.52927	482.522
3.54188	483.962
3.55448	485.334
3.56708	486.775
3.56708	488.215
3.57969	489.587
3.59229	491.027
3.6049	492.536
3.61751	493.839
3.63011	495.211
3.64271	496.514
3.64271	497.954
3.65531	499.326
3.66791	500.629
3.68053	501.932
3.69313	503.304
3.70574	504.676
3.71834	506.048
3.71834	507.351
3.73094	508.654
3.74354	510.026
3.75615	511.329
3.76876	512.7
3.78137	514.004
3.79397	515.375
3.79397	516.679
3.80657	518.064
3.81917	519.449
3.83177	520.765
3.84439	522.081
3.84439	523.466
3.85699	524.851
3.86959	526.167
3.8822	527.483
3.8948	528.798
3.9074	530.114
3.92001	531.499
3.92001	532.815
3.93262	534.2
3.94522	535.516
3.95783	536.762
3.97043	538.078
3.98303	539.394
3.99564	540.779
3.99564	542.095
4.00825	543.341
4.02085	544.657
4.03345	545.904
4.04606	547.219
4.04606	548.535
4.05866	549.851
4.07126	551.167
4.08386	552.413
4.09648	553.729
4.10908	554.976
4.12169	556.222
4.12169	557.469
4.13429	558.646
4.14689	559.962
4.15949	561.139
4.17211	562.455
4.17211	563.632
4.18471	565.017
4.19731	566.264
4.20991	567.51
4.22252	568.688
4.23512	569.865
4.23512	571.181
4.24774	572.358
4.26034	573.535
4.27294	574.712
4.28554	575.959
4.29815	577.136
4.31075	578.314
4.31075	579.56
4.32335	580.668
4.33596	581.776
4.34857	583.023
4.34857	584.338
4.36117	585.516
4.37377	586.762
4.38638	587.94
4.39898	589.048
4.39898	590.225
4.41159	591.333
4.4242	592.58
4.4368	593.826
4.4494	594.934
4.4494	596.181
4.462	597.496
4.47461	598.674
4.48721	599.851
4.48721	601.097
4.49982	602.344
4.51243	603.521
4.52503	604.699
4.52503	605.945
4.53763	607.192
4.55023	608.438
4.56284	609.685
4.56284	610.862
4.57545	612.109
4.58805	613.286
4.60066	614.602
4.60066	615.918
4.61326	617.025
4.62586	618.341
4.63847	619.588
4.65107	620.765
4.66368	621.873
4.66368	623.05
4.67629	624.089
4.68889	625.266
4.70149	626.375
4.71409	627.483
4.71409	628.66
4.72669	629.699
4.73931	630.807
4.75191	631.915
4.75191	633.092
4.76452	634.2
4.77712	635.239
4.78972	636.416
4.80232	637.455
4.80232	638.494
4.81493	639.532
4.82754	640.502
4.84015	641.61
4.85275	642.649
4.86535	643.688
4.86535	644.588
4.87795	645.627
4.89056	646.458
4.90317	647.427
4.91577	648.327
4.92837	649.158
4.92837	649.851
4.94098	650.613
4.95358	651.305
4.96618	651.929
4.9788	652.483
4.9914	653.037
5.004	653.452
5.004	653.729
5.01661	654.006
5.02921	654.075
5.04181	654.214
5.05442	654.145
5.06703	654.006
5.07963	653.798
5.09223	653.521
5.10484	653.175
5.11744	652.898
5.13004	652.552
5.14266	652.206
5.14266	651.859
5.15526	651.513
5.16786	651.236
5.19307	650.89
5.20567	650.543
5.20567	650.128
5.21827	649.782
5.23089	649.436
5.24349	649.089
5.25609	648.812
5.2813	648.466
5.2939	648.189
5.2939	647.843
5.31912	647.427
5.33172	647.081
5.33172	646.804
5.34432	646.458
5.35693	646.181
5.36953	645.904
5.38213	645.627
5.40735	645.28
5.40735	645.003
5.41995	644.657
5.43255	644.449
5.44516	644.103
5.45776	643.895
5.47037	643.549
5.48298	643.272
5.49558	642.995
5.50818	642.718
5.52078	642.441
5.52078	642.095
5.53339	641.818
5.54599	641.541
5.55861	641.264
5.57121	641.056
5.58381	640.779
5.59641	640.571
5.60901	640.294
5.60901	640.086
5.62162	639.809
5.63423	639.532
5.64683	639.255
5.65944	638.978
5.65944	638.701
5.67204	638.494
5.68464	638.286
5.69725	638.009
5.70986	637.732
5.72246	637.593
5.73507	637.386
5.73507	637.178
5.74767	636.832
5.76027	636.624
5.77287	636.416
5.78548	636.278
5.78548	636.001
5.79809	635.793
5.81069	635.585
5.8233	635.377
5.8359	635.17
5.8359	634.962
5.8485	634.685
5.8611	634.615
5.87372	634.408
5.88632	634.131
5.89893	633.923
5.89893	633.715
5.91153	633.438
5.92413	633.3
5.93673	633.092
5.93673	632.815
5.94934	632.677
5.96195	632.538
5.97455	632.399
5.98715	632.192
5.98715	631.915
5.99976	631.707
6.01236	631.638
6.02496	631.499
6.02496	631.222
6.03758	631.084
6.05018	630.945
6.06278	630.807
6.07539	630.668
6.07539	630.53
6.08799	630.322
6.10059	630.183
6.11319	629.976
6.12581	629.906
6.12581	629.699
6.13841	629.629
6.15101	629.491
6.16362	629.283
6.16362	629.145
6.17622	629.006
6.18882	628.868
6.20144	628.798
6.21404	628.66
6.21404	628.521
6.22664	628.314
6.23924	628.244
6.25185	628.175
6.26445	627.898
6.26445	627.69
6.27706	627.621
6.28967	627.413
6.30227	627.206
6.30227	627.067
6.31487	626.929
6.32747	626.721
6.34008	626.582
6.35268	626.444
6.35268	626.305
6.36529	626.098
6.3779	625.89
6.3905	625.682
6.4031	625.474
6.4031	625.336
6.41571	625.197
6.42831	624.989
6.44092	624.713
6.44092	624.574
6.45353	624.297
6.46613	624.089
6.47873	623.951
6.49133	623.674
6.49133	623.535
6.50394	623.397
6.51654	623.189
6.52915	622.912
6.54176	622.704
6.54176	622.496
6.55436	622.15
6.56696	622.012
6.57956	621.804
6.57956	621.596
6.59217	621.388
6.60478	621.181
6.61739	620.904
6.62999	620.696
6.62999	620.488
6.64259	620.211
6.65519	620.003
6.66779	619.865
6.6804	619.588
6.69301	619.311
6.69301	618.965
6.70561	618.688
6.71822	618.549
6.73082	618.341
6.74342	618.064
6.74342	617.787
6.75603	617.649
6.76864	617.372
6.78124	617.164
6.79385	616.887
6.79385	616.679
6.80645	616.333
6.81905	616.125
6.83166	615.918
6.84426	615.71
6.84426	615.433
6.85687	615.156
6.86947	614.948
6.88208	614.74
6.89468	614.463
6.90728	614.255
6.90728	613.978
6.91988	613.771
6.9325	613.494
6.9451	613.217
6.95771	612.87
6.95771	612.593
6.97031	612.386
6.98291	612.109
6.99551	611.901
7.00813	611.555
7.02073	611.416
7.02073	611.07
7.03333	610.793
7.04593	610.516
7.05854	610.308
7.05854	610.031
7.07114	609.823
7.08374	609.546
7.09636	609.269
7.10896	609.061
7.10896	608.715
7.12156	608.438
7.13417	608.23
7.14677	607.954
7.15937	607.676
7.15937	607.399
7.17198	606.984
7.18459	606.707
7.19719	606.43
7.20979	606.222
7.2224	605.945
7.2224	605.737
7.235	605.391
7.2476	605.183
7.26022	604.906
7.26022	604.699
7.27282	604.352
7.28542	604.075
7.29802	603.798
7.31063	603.452
7.31063	603.244
7.33585	602.898
7.33585	602.621
7.34845	602.344
7.36105	602.067
7.36105	601.721
7.37365	601.513
7.38625	601.236
7.39886	600.959
7.41146	600.682
7.42407	600.405
7.42407	600.128
7.43668	599.851
7.44928	599.574
7.46188	599.228
7.47449	598.951
7.47449	598.743
7.48709	598.397
7.4997	598.12
7.51231	597.912
7.52491	597.566
7.53751	597.219
7.53751	596.873
7.55011	596.596
7.56272	596.319
7.57532	596.042
7.57532	595.765
7.58793	595.488
7.60054	595.211
7.61314	594.934
7.62574	594.588
7.62574	594.242
7.63834	593.965
7.65095	593.618
7.66356	593.411
7.67617	593.134
7.68877	592.787
7.68877	592.51
7.70137	592.233
7.71397	591.956
7.72658	591.679
7.73919	591.402
7.73919	591.125
7.75179	590.779
7.76439	590.502
7.777	590.225
7.777	589.879
7.7896	589.532
7.8022	589.463
7.81481	589.117
7.82742	588.771
7.82742	588.563
7.84002	588.286
7.85263	588.009
7.86523	587.801
7.87783	587.524
7.89044	587.247
7.89044	586.97
7.90305	586.762
7.91565	586.278
7.92825	586.07
7.94086	585.793
7.94086	585.516
7.95346	585.239
7.96606	584.962
7.97866	584.616
7.97866	584.338
7.99128	584.062
8.00388	583.784
8.01649	583.507
8.02909	583.231
8.02909	582.884
8.04169	582.538
8.05429	582.261
8.06691	581.984
8.07951	581.707
8.09211	581.361
8.10471	581.084
8.10471	580.807
8.11732	580.53
8.12992	580.114
8.14252	579.837
8.15514	579.56
8.15514	579.214
8.16774	578.937
8.18034	578.591
8.19295	578.314
8.20555	577.967
8.20555	577.76
8.21815	577.344
8.23077	577.136
8.24337	576.79
8.25597	576.513
8.26857	576.236
8.26857	575.89
8.28118	575.613
8.29378	575.336
8.30639	574.92
8.319	574.712
8.319	574.436
8.3442	574.089
8.3442	573.743
8.3568	573.466
8.36941	572.981
8.36941	572.704
8.38201	572.496
8.39463	572.15
8.40723	571.804
8.41983	571.527
8.43243	571.181
8.43243	570.904
8.44503	570.557
8.45764	570.28
8.47025	569.934
8.48285	569.657
8.49546	569.38
8.49546	569.034
8.50806	568.688
8.52066	568.341
8.53327	568.134
8.54587	567.787
8.55848	567.51
8.55848	567.095
8.57109	566.818
8.58369	566.472
8.59629	566.194
8.59629	565.917
8.6089	565.571
8.6215	565.225
8.63411	564.948
8.64671	564.602
8.65932	564.255
8.67192	563.978
8.67192	563.563
8.68452	563.286
8.69712	563.009
8.70973	562.663
8.72234	562.316
8.73495	561.97
8.74755	561.693
8.74755	561.278
8.76015	561.001
8.77275	560.654
8.78536	560.308
8.78536	560.031
8.79797	559.685
8.81057	559.477
8.82317	559.062
8.83578	558.715
8.84838	558.438
8.86098	557.953
8.86098	557.746
8.87359	557.469
8.8862	556.984
8.8988	556.776
8.91141	556.43
8.92401	556.084
8.92401	555.737
8.94922	555.46
8.94922	555.183
8.96183	554.837
8.97443	554.422
8.97443	554.075
8.98703	553.729
8.99964	553.452
9.01224	553.106
9.02484	552.76
9.03746	552.483
9.03746	552.136
9.05006	551.859
9.06266	551.513
9.07527	551.236
9.08787	550.89
9.10047	550.613
9.11307	550.336
9.11307	549.989
9.12569	549.643
9.13829	549.366
9.15089	549.02
9.16349	548.674
9.16349	548.258
9.1761	547.981
9.1887	547.635
9.20132	547.289
9.21392	546.942
9.22652	546.735
9.23912	546.388
9.23912	546.111
9.25173	545.765
9.26433	545.419
9.27693	545.142
9.28955	544.796
9.28955	544.449
9.30215	544.242
9.31475	543.965
9.32735	543.618
9.33996	543.272
9.35256	542.995
9.35256	542.649
9.36517	542.372
9.37778	542.095
9.39038	541.749
9.40298	541.264
9.40298	541.056
9.41558	540.779
9.42819	540.433
9.44079	540.086
9.45341	539.809
9.45341	539.463
9.46601	539.117
9.47861	538.84
9.49121	538.563
9.50382	538.286
9.51642	537.94
9.52903	537.593
9.52903	537.316
9.55424	536.97
9.55424	536.693
9.56684	536.278
9.57944	535.931
9.57944	535.654
9.59205	535.377
9.60465	535.1
9.61726	534.823
9.62987	534.616
9.64247	534.269
9.64247	533.923
9.65507	533.646
9.66768	533.3
9.68028	532.954
9.69289	532.676
9.70549	532.399
9.70549	532.053
9.7181	531.776
9.7307	531.43
9.7433	531.153
9.7559	530.807
9.76852	530.46
9.76852	530.045
9.78112	529.768
9.79373	529.56
9.80633	529.145
9.80633	528.868
9.81893	528.66
9.83153	528.383
9.84414	528.106
9.85675	527.76
9.86935	527.483
9.86935	527.136
9.88195	526.79
9.89456	526.513
9.90716	526.305
9.91976	526.028
9.91976	525.751
9.93238	525.336
9.94498	524.99
9.95758	524.712
9.97019	524.505
9.98279	524.158
9.98279	523.812
9.99539	523.535
10.008	523.258
10.0206	522.912
10.0332	522.635
10.0458	522.289
10.0458	522.012
10.0584	521.665
10.071	521.388
10.0836	521.181
10.0962	520.904
10.0962	520.488
10.1088	520.28
10.1214	520.003
10.1341	519.726
10.1466	519.38
10.1593	519.103
10.1593	518.826
10.1718	518.48
10.1845	518.134
10.1971	517.787
10.1971	517.51
10.2097	517.302
10.2223	516.887
10.2349	516.541
10.2475	516.267
10.2475	516.061
10.2601	515.718
10.2727	515.444
10.2853	515.17
10.2979	514.827
10.3105	514.552
10.3231	514.278
10.3231	514.004
10.3357	513.661
10.3483	513.386
10.3609	512.975
10.3735	512.632
10.3861	512.426
10.3861	512.083
10.3987	511.809
10.4113	511.603
10.4239	511.26
10.4366	510.917
10.4492	510.643
10.4492	510.3
10.4618	510.026
10.4744	509.751
10.487	509.477
10.4996	509.134
10.4996	508.86
10.5122	508.585
10.5248	508.311
10.5374	507.968
10.55	507.694
10.5626	507.351
10.5752	507.076
10.5752	506.802
10.5878	506.459
10.6004	506.116
10.613	505.91
10.613	505.567
10.6256	505.293
10.6382	505.019
10.6508	504.744
10.6634	504.47
10.676	504.127
10.676	503.853
10.6887	503.51
10.7012	503.235
10.7139	502.961
10.7265	502.687
10.7391	502.412
10.7391	502.138
10.7517	501.795
10.7643	501.521
10.7769	501.246
10.7895	500.904
10.7895	500.561
10.8021	500.286
10.8147	500.08
10.8273	499.806
10.8399	499.532
10.8525	499.189
10.8525	498.846
10.8651	498.572
10.8777	498.297
10.8903	498.023
10.9029	497.68
10.9155	497.337
10.9281	497.063
10.9281	496.72
10.9407	496.514
10.9533	496.171
10.9659	495.897
10.9785	495.554
10.9912	495.279
10.9912	495.005
11.0038	494.731
11.0164	494.388
11.029	494.045
11.0416	493.839
11.0542	493.565
11.0542	493.222
11.0668	492.947
11.0794	492.604
11.092	492.399
11.1046	492.124
11.1046	491.781
11.1172	491.439
11.1298	491.301
11.1424	491.027
11.155	490.753
11.1676	490.478
11.1802	490.204
11.1802	489.861
11.1928	489.518
11.2054	489.175
11.218	488.969
11.2307	488.695
11.2307	488.421
11.2432	488.146
11.2559	487.872
11.2684	487.529
11.2811	487.255
11.2937	486.98
11.2937	486.706
11.3063	486.363
11.3189	486.02
11.3315	485.883
11.3441	485.54
11.3441	485.197
11.3693	484.991
11.3693	484.717
11.3819	484.374
11.3945	484.168
11.4071	483.825
11.4071	483.62
11.4197	483.277
11.4323	483.002
11.4449	482.728
11.4575	482.522
11.4575	482.179
11.4701	481.905
11.4827	481.631
11.4953	481.425
11.5079	481.15
11.5205	480.876
11.5331	480.602
11.5331	480.327
11.5457	480.053
11.5584	479.847
11.571	479.573
11.5836	479.299
11.5836	478.956
11.5962	478.681
11.6088	478.407
11.6214	478.133
11.634	477.858
11.6466	477.584
11.6592	477.378
11.6592	477.035
11.6718	476.829
11.6844	476.624
11.697	476.349
11.7096	475.938
11.7096	475.732
11.7222	475.458
11.7348	475.252
11.7474	474.978
11.76	474.703
11.7726	474.429
11.7726	474.155
11.7852	473.812
11.7979	473.537
11.8104	473.263
11.8231	473.057
11.8231	472.783
11.8357	472.44
11.8483	472.234
11.8609	471.96
11.8735	471.754
11.8861	471.48
11.8861	471.137
11.8987	470.862
11.9113	470.588
11.9239	470.382
11.9365	470.108
11.9491	469.834
11.9491	469.559
11.9617	469.285
11.9743	469.011
11.9869	468.736
11.9995	468.462
11.9995	468.119
12.0121	467.845
12.0247	467.639
12.0373	467.364
12.0499	467.159
12.0625	466.953
12.0625	466.747
12.0751	466.404
12.0877	466.198
12.1004	465.924
12.1129	465.581
12.1129	465.375
12.1256	465.032
12.1382	464.758
12.1508	464.621
12.1634	464.347
12.176	464.004
12.176	463.798
12.1886	463.524
12.2012	463.249
12.2138	462.975
12.2138	462.769
12.2264	462.563
12.239	462.289
12.2516	462.015
12.2642	461.74
12.2642	461.603
12.2768	461.329
12.2894	461.054
12.302	460.78
12.3146	460.506
12.3272	460.231
12.3398	460.026
12.3398	459.751
12.3524	459.546
12.3651	459.34
12.3776	459.065
12.3903	458.791
12.3903	458.448
12.4029	458.242
12.4155	458.037
12.4281	457.762
12.4407	457.488
12.4533	457.282
12.4533	456.939
12.4659	456.733
12.4785	456.459
12.4911	456.253
12.5037	455.842
12.5037	455.636
12.5163	455.499
12.5289	455.224
12.5415	455.019
12.5541	454.744
12.5541	454.47
12.5793	454.196
12.5793	453.99
12.5919	453.716
12.6045	453.441
12.6045	453.235
12.6171	453.03
12.6297	452.755
12.6424	452.481
12.6549	452.275
12.6676	452.001
12.6676	451.727
12.6802	451.521
12.6928	451.246
12.7054	451.041
12.718	450.766
12.7306	450.561
12.7306	450.286
12.7432	449.943
12.7558	449.738
12.7684	449.532
12.781	449.326
12.7936	449.052
12.7936	448.709
12.8062	448.503
12.8188	448.16
12.8314	447.954
12.844	447.68
12.844	447.406
12.8566	447.131
12.8692	446.925
12.8818	446.72
12.8944	446.445
12.907	446.24
12.907	445.965
12.9196	445.76
12.9322	445.485
12.9449	445.211
12.9575	444.936
12.9575	444.731
12.9827	444.593
12.9827	444.319
12.9953	443.976
13.0079	443.77
13.0205	443.496
13.0205	443.222
13.0331	443.016
13.0457	442.742
13.0583	442.467
13.0709	442.193
13.0709	441.987
13.0835	441.713
13.0961	441.507
13.1087	441.301
13.1213	441.096
13.1339	440.89
13.1465	440.615
13.1465	440.341
13.1591	440.135
13.1717	439.792
13.1844	439.587
13.1969	439.381
13.2096	439.107
13.2096	438.832
13.2222	438.558
13.2348	438.352
13.2474	438.146
13.26	437.872
13.2726	437.666
13.2726	437.46
13.2852	437.118
13.2978	436.912
13.3104	436.637
13.323	436.432
13.3356	436.157
13.3356	435.952
13.3482	435.814
13.3608	435.54
13.3734	435.266
13.386	434.991
13.3986	434.717
13.3986	434.511
13.4112	434.305
13.4238	434.031
13.4364	433.757
13.449	433.551
13.449	433.345
13.4616	433.139
13.4742	432.934
13.4869	432.659
13.4994	432.454
13.5121	432.248
13.5121	432.042
13.5247	431.768
13.5373	431.493
13.5499	431.288
13.5625	431.082
13.5625	430.876
13.5877	430.602
13.5877	430.396
13.6003	430.122
13.6129	429.847
13.6255	429.71
13.6255	429.504
13.6381	429.23
13.6507	428.956
13.6633	428.75
13.6759	428.613
13.6759	428.338
13.6885	428.133
13.7011	427.858
13.7137	427.584
13.7263	427.378
13.7389	427.172
13.7515	426.898
13.7515	426.761
13.7642	426.487
13.7767	426.212
13.7894	426.075
13.802	425.869
13.802	425.526
13.8146	425.321
13.8272	425.183
13.8398	424.909
13.8524	424.703
13.8524	424.36
13.865	424.223
13.8776	424.086
13.8902	423.88
13.9028	423.537
13.9028	423.4
13.9154	423.126
13.928	422.989
13.9406	422.714
13.9532	422.508
13.9658	422.234
13.9658	422.028
13.991	421.823
13.991	421.617
14.0036	421.411
14.0162	421.137
14.0289	421
14.0289	420.725
14.0414	420.588
14.0541	420.314
14.0666	419.971
14.0793	419.834
14.0793	419.628
14.0919	419.353
14.1045	419.148
14.1171	419.01
14.1297	418.805
14.1423	418.53
14.1549	418.325
14.1549	418.119
14.1675	417.913
14.1801	417.639
14.1927	417.433
14.2053	417.296
14.2053	417.021
14.2179	416.747
14.2305	416.541
14.2431	416.336
14.2557	416.198
14.2557	415.924
14.2683	415.718
14.2809	415.513
14.2935	415.375
14.3061	415.17
14.3061	415.032
14.3187	414.69
14.3314	414.415
14.344	414.278
14.3566	414.072
14.3692	413.866
14.3818	413.592
14.3944	413.524
14.3944	413.249
14.407	412.975
14.4196	412.769
14.4322	412.426
14.4448	412.22
14.4448	412.015
14.4574	411.809
14.47	411.672
14.4826	411.466
14.4952	411.192
14.5078	410.986
14.5078	410.711
14.5204	410.643
14.533	410.437
14.5456	410.163
14.5582	410.026
14.5708	409.751
14.5708	409.546
14.5834	409.34
14.596	409.203
14.6087	408.928
14.6213	408.654
14.6213	408.517
14.6339	408.38
14.6465	408.105
14.6591	407.899
14.6717	407.625
14.6843	407.556
14.6843	407.351
14.6969	407.008
14.7095	406.871
14.7221	406.665
14.7347	406.528
14.7473	406.253
14.7473	406.048
14.7599	405.91
14.7725	405.636
14.7851	405.499
14.7977	405.224
14.8103	405.087
14.8103	404.813
14.8229	404.607
14.8355	404.401
14.8355	404.196
14.8481	403.99
14.8607	403.853
14.8733	403.647
14.886	403.373
14.8986	403.236
14.8986	402.961
14.9112	402.755
14.9238	402.618
14.9364	402.412
14.949	402.138
14.9616	402.001
14.9742	401.727
14.9742	401.589
14.9868	401.384
14.9994	401.109
15.012	400.904
15.0246	400.766
15.0246	400.492
15.0372	400.355
15.0498	400.149
15.0624	399.875
15.075	399.806
15.0876	399.669
15.0876	399.395
15.1002	399.189
15.1128	398.983
15.1255	398.777
15.138	398.572
15.1507	398.366
15.1507	398.16
15.1632	397.954
15.1759	397.749
15.1885	397.543
15.2011	397.337
15.2137	397.131
15.2137	396.857
15.2263	396.72
15.2389	396.514
15.2515	396.377
15.2515	396.102
15.2641	395.965
15.2767	395.759
15.2893	395.554
15.3019	395.348
15.3145	395.142
15.3145	395.005
15.3271	394.799
15.3397	394.662
15.3523	394.456
15.3649	394.319
15.3775	393.976
15.3775	393.77
15.4027	393.565
15.4027	393.428
15.4153	393.222
15.4279	393.016
15.4405	392.742
15.4405	392.536
15.4532	392.399
15.4658	392.193
15.4784	391.987
15.491	391.85
15.491	391.576
15.5036	391.37
15.5162	391.233
15.5288	391.027
15.5414	390.89
15.554	390.684
15.5666	390.547
15.5666	390.273
15.5792	390.067
15.5918	389.93
15.6044	389.724
15.617	389.518
15.617	389.244
15.6296	389.038
15.6422	388.832
15.6548	388.695
15.6674	388.558
15.68	388.421
15.6926	388.215
15.6926	388.009
15.7052	387.803
15.7179	387.598
15.7305	387.46
15.7431	387.255
15.7431	387.049
15.7557	386.912
15.7683	386.706
15.7809	386.5
15.7935	386.294
15.8061	386.089
15.8061	386.02
15.8187	385.677
15.8313	385.609
15.8439	385.403
15.8439	385.266
15.8565	384.991
15.8691	384.786
15.8817	384.648
15.8943	384.511
15.8943	384.237
15.9069	384.031
15.9195	383.963
15.9321	383.688
15.9447	383.551
15.9573	383.414
15.9699	383.277
15.9699	383.002
15.9825	382.797
15.9952	382.591
16.0078	382.522
16.0204	382.248
16.0204	382.042
16.033	381.836
16.0456	381.699
16.0582	381.493
16.0708	381.288
16.0834	381.15
16.096	380.945
16.096	380.808
16.1086	380.67
16.1212	380.396
16.1338	380.19
16.1464	380.053
16.1464	379.847
16.159	379.71
16.1716	379.573
16.1842	379.436
16.1968	379.161
16.2094	378.956
16.2094	378.818
16.222	378.613
16.2346	378.476
16.2472	378.27
16.2472	378.133
16.2598	377.927
16.2724	377.79
16.2851	377.515
16.2977	377.447
16.2977	377.241
16.3103	377.035
16.3229	376.898
16.3355	376.761
16.3481	376.555
16.3607	376.418
16.3733	376.281
16.3733	376.006
16.3859	375.869
16.3985	375.732
16.4111	375.458
16.4237	375.321
16.4237	375.183
16.4363	374.84
16.4489	374.703
16.4615	374.635
16.4741	374.429
16.4741	374.223
16.4867	374.155
16.4993	373.88
16.5119	373.743
16.5246	373.606
16.5372	373.4
16.5372	373.332
16.5497	373.126
16.5623	372.92
16.575	372.714
16.5876	372.508
16.5876	372.371
16.6128	372.166
16.6128	372.028
16.6254	371.891
16.638	371.685
16.6506	371.48
16.6506	371.274
16.6632	371.137
16.6758	371
16.6884	370.931
16.701	370.657
16.701	370.451
16.7136	370.314
16.7262	370.176
16.7388	370.039
16.7514	369.834
16.764	369.696
16.764	369.491
16.7766	369.285
16.7892	369.148
16.8018	368.942
16.8144	368.873
16.827	368.668
16.827	368.462
16.8397	368.256
16.8523	368.119
16.8649	367.913
16.8775	367.776
16.8775	367.57
16.8901	367.433
16.9027	367.227
16.9153	367.09
16.9279	366.953
16.9405	366.816
16.9405	366.61
16.9531	366.473
16.9657	366.337
16.9783	366.2
16.9909	365.927
16.9909	365.79
17.0161	365.654
17.0161	365.449
17.0287	365.244
17.0413	365.107
17.0539	364.971
17.0539	364.766
17.0665	364.629
17.0791	364.492
17.0918	364.356
17.1044	364.151
17.1044	364.014
17.117	363.809
17.1296	363.673
17.1422	363.468
17.1548	363.263
17.1674	363.126
17.18	363.058
17.18	362.921
17.1926	362.717
17.2052	362.512
17.2178	362.307
17.2304	362.17
17.2304	361.965
17.243	361.829
17.2556	361.624
17.2682	361.555
17.2808	361.35
17.2934	361.214
17.306	361.009
17.306	360.804
17.3186	360.599
17.3312	360.462
17.3438	360.326
17.3564	360.189
17.3564	360.053
17.369	359.916
17.3817	359.643
17.3942	359.506
17.4069	359.37
17.4195	359.233
17.4321	359.028
17.4321	358.891
17.4447	358.686
17.4573	358.482
17.4699	358.413
17.4699	358.208
17.4825	358.072
17.4951	357.867
17.5077	357.798
17.5203	357.594
17.5329	357.389
17.5329	357.252
17.5455	357.047
17.5581	356.842
17.5707	356.842
17.5833	356.637
17.5959	356.432
17.5959	356.296
17.6085	356.091
17.6211	355.954
17.6337	355.818
17.6464	355.681
17.6464	355.613
17.659	355.408
17.6715	355.203
17.6842	355.066
17.6968	354.93
17.7094	354.725
17.7094	354.588
17.722	354.451
17.7346	354.247
17.7472	354.042
17.7598	353.905
17.7724	353.768
17.785	353.7
17.785	353.427
17.7976	353.29
17.8102	353.154
17.8228	353.017
17.8354	352.812
17.8354	352.607
17.848	352.539
17.8606	352.334
17.8732	352.197
17.8858	352.061
17.8984	351.924
17.8984	351.788
17.911	351.583
17.9236	351.378
17.9363	351.241
17.9489	351.173
17.9614	350.968
17.9614	350.9
17.9741	350.695
17.9867	350.558
17.9993	350.353
18.0119	350.217
18.0245	350.012
18.0245	349.875
18.0371	349.738
18.0497	349.67
18.0623	349.397
18.0623	349.329
18.0749	349.192
18.0875	348.987
18.1001	348.85
18.1127	348.782
18.1127	348.645
18.1253	348.509
18.1379	348.372
18.1505	348.236
18.1631	348.099
18.1757	347.894
18.1757	347.758
18.1883	347.621
18.2009	347.484
18.2136	347.348
18.2262	347.143
18.2388	347.006
18.2388	346.801
18.2514	346.733
18.264	346.528
18.2766	346.391
18.2892	346.255
18.2892	346.118
18.3018	345.982
18.3144	345.845
18.327	345.708
18.3396	345.503
18.3396	345.367
18.3522	345.23
18.3648	345.162
18.3774	344.957
18.39	344.82
18.4026	344.615
18.4026	344.547
18.4278	344.342
18.4278	344.206
18.4404	344.069
18.453	343.864
18.453	343.796
18.4656	343.659
18.4782	343.454
18.4908	343.318
18.5035	343.249
18.5161	343.044
18.5161	342.908
18.5287	342.771
18.5413	342.566
18.5539	342.498
18.5665	342.361
18.5791	342.225
18.5791	342.156
18.5917	341.951
18.6043	341.747
18.6169	341.61
18.6295	341.473
18.6421	341.337
18.6421	341.2
18.6547	341.132
18.6673	340.927
18.6799	340.722
18.6799	340.654
18.6925	340.449
18.7051	340.312
18.7177	340.176
18.7303	340.107
18.7303	339.902
18.7429	339.834
18.7555	339.697
18.7681	339.561
18.7808	339.424
18.7934	339.288
18.7934	339.151
18.806	338.878
18.8186	338.878
18.8312	338.673
18.8438	338.468
18.8438	338.331
18.8564	338.195
18.869	338.058
18.8816	337.99
18.8942	337.853
18.9068	337.785
18.9194	337.58
18.9194	337.443
18.932	337.307
18.9446	337.238
18.9572	337.102
18.9698	336.897
18.9698	336.829
18.9824	336.624
18.995	336.419
19.0076	336.35
19.0202	336.145
19.0328	336.009
19.0328	335.872
19.0454	335.667
19.0581	335.667
19.0707	335.462
19.0707	335.394
19.0833	335.258
19.0959	335.121
19.1085	334.916
19.1211	334.848
19.1211	334.711
19.1337	334.506
19.1463	334.301
19.1589	334.233
19.1715	334.165
19.1841	334.028
19.1967	333.891
19.1967	333.755
19.2093	333.55
19.2219	333.413
19.2345	333.277
19.2471	333.208
19.2471	333.072
19.2597	332.935
19.2723	332.798
19.2849	332.662
19.2975	332.525
19.3101	332.389
19.3101	332.184
19.3227	332.115
19.3353	331.911
19.348	331.774
19.3606	331.706
19.3606	331.569
19.3732	331.364
19.3858	331.227
19.3984	331.159
19.411	331.091
19.4236	330.954
19.4362	330.818
19.4362	330.613
19.4488	330.476
19.4614	330.271
19.474	330.203
19.4866	330.066
19.4866	329.93
19.4992	329.725
19.5118	329.588
19.5244	329.452
19.537	329.315
19.5496	329.178
19.5496	328.973
19.5622	328.905
19.5748	328.768
19.5874	328.632
19.6	328.495
19.6126	328.359
19.6126	328.154
19.6379	328.085
19.6379	328.017
19.6505	327.812
19.6631	327.607
19.6631	327.471
19.6757	327.471
19.6883	327.266
19.7009	327.129
19.7135	327.061
19.7261	326.924
19.7261	326.788
19.7387	326.651
19.7513	326.514
19.7639	326.378
19.7765	326.241
19.7891	326.105
19.8017	326.036
19.8017	325.831
19.8143	325.695
19.8269	325.626
19.8395	325.421
19.8521	325.285
19.8521	325.217
19.8647	325.012
19.8773	324.943
19.8899	324.807
19.9026	324.67
19.9152	324.533
19.9278	324.329
19.9278	324.26
19.9404	324.124
19.953	324.055
19.9656	323.919
19.9782	323.714
19.9782	323.577
19.9908	323.441
20.0034	323.372
20.016	323.167
20.0286	323.031
20.0412	322.962
20.0412	322.894
20.0538	322.689
20.0664	322.621
20.079	322.484
20.079	322.279
20.0916	322.211
20.1042	322.143
20.1168	322.006
20.1294	321.87
20.142	321.733
20.142	321.528
20.1546	321.46
20.1672	321.323
20.1799	321.186
20.1925	321.118
20.2051	320.913
20.2051	320.777
20.2177	320.708
20.2303	320.503
20.2429	320.435
20.2555	320.298
20.2555	320.162
20.2681	320.025
20.2807	319.957
20.2933	319.752
20.3059	319.684
20.3185	319.547
20.3311	319.411
20.3311	319.274
20.3437	319.206
20.3563	319.069
20.3689	318.932
20.3815	318.796
20.3815	318.659
20.3941	318.591
20.4067	318.454
20.4194	318.386
20.432	318.249
20.4445	318.113
20.4445	317.976
20.4571	317.908
20.4698	317.771
20.4824	317.566
20.4824	317.43
20.495	317.361
20.5076	317.225
20.5202	317.088
20.5328	317.02
20.5454	316.815
20.5454	316.678
20.558	316.542
20.5706	316.405
20.5832	316.337
20.5958	316.268
20.6084	316.064
20.6084	315.927
20.621	315.859
20.6336	315.722
20.6462	315.654
20.6588	315.517
20.6714	315.312
20.6714	315.312
20.684	315.176
20.6966	314.971
20.7092	314.902
20.7218	314.766
20.7345	314.629
20.7345	314.492
20.7471	314.288
20.7597	314.219
20.7723	314.151
20.7849	314.083
20.7849	313.946
20.7975	313.809
20.8101	313.673
20.8227	313.536
20.8227	313.4
20.8479	313.263
20.8479	313.195
20.8605	313.126
20.8731	312.99
20.8857	312.853
20.8857	312.785
20.8983	312.648
20.9109	312.443
20.9235	312.375
20.9361	312.238
20.9361	312.17
20.9487	312.033
20.9613	311.897
20.9739	311.829
20.9866	311.624
20.9992	311.487
20.9992	311.487
21.0118	311.419
21.0244	311.145
21.037	311.145
21.0496	311.009
21.0622	310.941
21.0622	310.804
21.0748	310.599
21.0874	310.531
21.1	310.394
21.1	310.258
21.1126	310.189
21.1252	310.053
21.1378	309.848
21.1504	309.848
21.163	309.711
21.163	309.643
21.1756	309.506
21.1882	309.37
21.2008	309.233
21.2134	309.096
21.226	308.96
21.226	308.891
21.2386	308.755
[truncated: 19,744 more rows]

## Sheet:  Figure 12
Time/day	Surrounding rock pressure/Mpa
0	0	0	0	0	0
1	1.21811	1.35212	1.55102	1.21972	1.79412
2	1.3441	1.36925	1.69509	1.29028	2.01091
3	1.39812	1.40691	1.7121	1.36928	2.19101
4	1.42119	1.45013	1.82634	1.4597	2.63137
5	1.40313	1.36179	1.7331	1.30706	2.71132
6	1.32327	1.26886	1.70228	1.31599	2.66335
7	1.32175	1.2532	1.71123	1.29813	2.66792
8	1.31719	1.24342	1.67916	1.27492	2.65878
9	1.31719	1.24537	1.62032	1.26331	2.63822
10	1.31567	1.24342	1.6349	1.25349	2.63822
11	1.33696	1.31582	1.74164	1.36194	2.73985
12	1.40008	1.46158	1.87432	1.42333	2.79602
13	1.45358	1.52195	2.03783	1.56215	2.96023
14	1.56152	1.59445	1.90661	1.46234	2.81384
15	1.78126	1.79153	2.08732	1.61858	2.74323
16	1.92209	1.98447	2.3374	1.65118	2.6027
17	2.09852	2.0042	2.34033	1.69575	2.44219
18	2.14395	1.99292	2.45119	1.67612	2.39069
19	2.18108	1.96863	2.42132	1.66709	2.36992
20	2.20092	1.89308	2.37027	1.60509	2.33689
21	2.01377	1.73182	2.32517	1.58332	2.17111
22	1.92371	1.6771	2.2622	1.52409	2.14607
23	1.88491	1.65056	2.12653	1.47377	2.12288
24	1.79889	1.61408	1.97764	1.43759	2.08589
25	1.70789	1.60051	1.785	1.40025	2.07211
26	1.61132	1.58251	1.78493	1.36123	1.96595
27	1.56092	1.58413	1.74364	1.35921	1.78513
28	1.5238	1.58255	1.70408	1.35211	1.70411
29	1.47856	1.57789	1.70039	1.36741	1.66766
30	1.4612	1.57476	1.72125	1.34615	1.65478

## Sheet:  Figure 13
Time/day	Steel frame internal force/Mpa
0	0	0	0	0	0
1	131.548	126.748	117.074	152.274	135.474
2	203.57	189.17	195.003	187.562	212.274
3	223.57	231.562	229.082	212.274	235.474
4	249.965	249.413	239.136	236.256	254.522
5	228.194	250.761	240.151	227.203	253.969
6	242.407	249.34	241.562	223.008	259.694
7	244.438	252.414	240.442	222.898	255.621
8	246.017	251.75	241.692	222.566	255.349
9	246.919	250.913	241.326	223.008	257.829
10	246.806	252.408	240.438	222.898	256.042
11	243.874	253.185	242.59	222.898	255.861
12	247.934	252.63	242.267	224.995	256.632
13	250.065	255.002	244.492	222.478	259.558
14	251.561	256.947	246.515	228.114	263.131
15	250.782	256.144	248.173	229.993	264.412
16	254.021	258.249	250.403	236.921	270.808
17	257.804	259.56	253.212	247.535	269.162
18	258.674	263.393	254.674	249.874	264.915
19	260.274	256.274	257.074	232.274	260.34
20	248.274	248.346	252.199	232.098	254.679
21	232.185	244.258	247.185	221.874	247.393
22	224.274	240.273	242.746	214.816	241.874
23	221.874	235.37	238.773	211.481	234.753
24	219.546	233.876	232.282	208.171	231.484
25	217.937	231.482	227.801	209.051	228.498
26	218.513	230.674	225.186	206.737	226.674
27	216.274	231.529	223.482	204.417	225.073
28	210.675	224.331	221.873	205.94	224.345
29	210.739	222.674	221.075	203.617	223.476
30	211.537	221.874	220.993	202.682	222.674

## Sheet:  Figure 14
Time/day	Displacement/mm
0	0	0	0
1	11.55	10.5	10.99
2	23.17	21.35	19.04
3	31.99	31.5	27.65
4	39.55	38.01	42.07
5	46.55	48.72	44.24
6	51.66	56.77	48.51
7	55.93	68.25	63.7
8	60.34	77.21	67.97
9	64.05	89.25	79.38
10	67.83	96.95	86.87
11	70	99.89	104.09
12	70.63	102.2	114.38
13	71.26	106.4	160.23
14	71.68	111.3	169.54
15	73.01	115.71	212.52
16	73.22	128.31	222.74
17	73.36	129.22	252.35
18	76.23	131.67	263.97
19	84.35	143.92	288.96
20	89.32	149.38	301.42
21	100.73	200.69	317.66
22	105.14	213.22	321.37
23	114.87	252.14	327.95
24	120.89	270.2	332.36
25	125.37	286.51	340.27
26	129.64	296.31	344.26
27	134.75	303.31	344.75
28	145.11	312.41	346.57
29	145.95	319.41	353.99
30	146.65	322.21	363.23
